# Supplementary material for: CqHKT1 and CqSOS1 mediate genotype-dependent Na+ exclusion under high salinity conditions in quinoa
Source: Front Plant Sci. 2025 Jun 18;16:1597647. doi: 10.3389/fpls.2025.1597647 (PMC12213900; doi:10.3389/fpls.2025.1597647)
Supplement: Supplementary file 2 [file Table1.xlsx]

## Sheet: TableS1
Supplementary Table 1. List of quinoa inbred lines used in this study
Name of sub-population*	Name of inbred lines*	Accession No. for USDA*	Plant name*	Origin*	Accession No. of short reads
Lowland	Kd	N.A.†	Kyoto-d	Japan, Kyoto‡	DRX051879¶
	J028	Ames 13744	409	United States, New Mexico‡	DRX559635
	J045	Ames 13761	47TES	United States, New Mexico‡	DRX559636
	J079	PI 614882	QQ67	Chile, La Araucania	DRX559638
	J082	PI 614886	QQ74	Chile, Maule	DRX559639
	J122	PI 634920	Faro	Chile	DRX559634
Southern highland	J054	PI 478408	R-64	Bolivia, La Paz‡	DRX559649
	J094	PI 614911	CQ111	Bolivia, Oruro	DRX559650
	J096	PI 614913	CQ113	Bolivia, Oruro	DRX559651
	J099	PI 614916	CQ116	Bolivia, Oruro	DRX559652
	J100	PI 614917	CQ117	Bolivia, Oruro	DRX559647
	J128	PI 643079	Pasankalla	Peru, Puno	DRX559648
Northern highland	J064	PI 510537	Koito Jaira (Aymara)	Peru, Puno	DRX559641
	J071	PI 510546	Jancco Juira (Aymara)	Peru, Puno	DRX559642
	J072	PI 510547	Ara Juira (Aymara), Quinoa Sil	Peru, Puno	DRX559643
	J073	PI 510548	Yulaj Q'anq'olla (Quechua)	Peru, Puno	DRX559644
	J074	PI 510549	Yulaj K'oyto (Quechua)	Peru, Puno	DRX559645
	J075	PI 510551	Quinua (Quechua)	Peru, Puno	DRX559646
* See previous report (Mizuno et al., 2020) for details.
† N.A., not assigned.
‡ These accessions lack reliable passport data (Mizuno et al., 2020).
¶ Short read data for draft genome assembly (Yasui et al., 2016)

## Sheet: TableS2
Supplementaly Table 2. Primers used in this study
Primer Name	Sequence (5'–3') 1	Note
CqHKT1;1F_XhoI	ATTACTCGAGAAGCCGAGGACTGATGTTGA	Cloning of trigger sequence for CqHKT1;1
CqHKT1;1R_BamHI	ATAGGATCCACTAGTACTCGAAAATTGGTTGATTA
CqHKT1;2F_XhoI	ATTACTCGAGCTTAAGAATCTCACATTCTCA	Cloning of trigger sequence for CqHKT1;2
CqHKT1;2R_BamHI	ATAGGATCCGTGAAATCTCTTAAGCCTTC
CqSOS1F_XhoI	ATTACTCGAGGGGGATGGTATCCGCATTTGG	Cloning of trigger sequence for CqSOS1
CqSOS1R_BamHI	ATAGGATCCACTCAATTTTTTGCTTGCCCC
CqUBQ10_qRT-F1	CCACTCTCCATCTGGTGCTCC	RT/qRT-PCR for CqUBQ10
CqUBQ10_qRT-R1	TCCGCAAGAGTCCTTCCATCC
CqHKT1;1_qRT-F1	CTTGAATTGGCCGTTTG	2RT/qRT-PCR for CqHKT1;1
CqHKT1;1_qRT-R1	CGTTGTACCCCGTGTTCT
CqHKT1;2_qRT-F1	CTCTTCATTAGCTTCAAAC	2RT/qRT-PCR for CqHKT1;2
CqHKT1;2_qRT-R1	AGAGGTAGGGTTAGGGT
CqSOS1_qRT-F1	GGATCATGCTGGTCTCCTGA	Real-time qRT-PCR for CqSOS1 on 6A chromosome
CqSOS1_qRT-R1	CCTCGCACAGGGACATCTT
CqXTH23_qRT-F1	TTGTGGAATGCTGAAGATTGG	Real-time qRT-PCR for CqXTH23
CqXTH23_qRT-R1	﻿TGAAGCCCCTGTAAGAAGCA
CqCESA1_qRT-F1	﻿ACTTCTGGTATGGTGGCTGGA	Real-time qRT-PCR for CqCESA1
CqCESA1_qRT-R1	GCCATCCAAATTCTTCAAAGG
CqCLPB1_qRT-F1	GGACATGTACAGATTACCCCACTC	Real-time qRT-PCR for CqCLPB1
CqCLPB1_qRT-R1	GACACCGCTTGGCAAAAGATA
CqZAT12_qRT-F1	CTCTCCTACGCTTTCGCTTTC	Real-time qRT-PCR for CqZAT12
CqZAT12_qRT-R1	TCTTGCTCTTGCTCACACCA
CqPER4_qRT-F1	GGGCATTGTCTCATGTGCTG	Real-time qRT-PCR for CqPER4
CqPER4_qRT-R1	GCATCCCTTCTGCCTAGCTTT
CqHAK5_qRT-F1	﻿TGAAGGACGAGTTTTGGGTTT	Real-time qRT-PCR for CqHAK5
CqHAK5_qRT-R1	TTTGATCACTTTCGTCGTGTTC
CqAKT1_qRT-F1	﻿TCGTGGTGCTTTTCTCCATC	Real-time qRT-PCR for CqAKT1
CqAKT1_qRT-R1	﻿GCTAGGCTTTTGATTGGTTTGTC
CqKAT1_qRT-F1	ACGAAGTGGGGAGCATCAAA	Real-time qRT-PCR for CqKAT1
CqKAT1_qRT-R1	TTTCACCAGCCTCTACACTAATCC
CqTPK2_qRT-F1	TGACCCACAATTAGCACAACAA	Real-time qRT-PCR for CqTPK2
CqTPK2_qRT-R1	TGCTGCTGCTGTTGCCACT
1Underlined text indicates restriction enzyme sites (XhoI, CTCGAG and BamHI, GGATCC)
2Böhm et al. 2018

## Sheet: TableS3
Supplementary Table 3. Number of differentially expressed genes (DEGs) in representative quinoa inbred lines.
	Cotyledon				Root
	6 h		24 h		6 h		24 h
	Up-regulated	Down-regulated	Up-regulated	Down-regulated	Up-regulated	Down-regulated	Up-regulated	Down-regulated
Kd	176	183	3781	3755	1105	622	1361	565
J075	65	118	985	563	1005	110	1458	329
J100	2	36	102	194	664	207	1489	333
Total	8303				4121
Kd, lowland inbred line; J075, northern highland inbred line; J100, southern highland inbred line

## Sheet: TableS4
Supplementary Table 4. Biological process Gene Ontology terms identified in cotyledons and enriched in each cluster shown in Figure 7A.
	cluster A
	GO.ID	Term	Annotated	Significant	Expected	Classic
	GO:0071554	cell wall organization or biogenesis	1462	190	104.89	6.1e-16
	GO:0006810	transport	5096	498	365.6	3.3e-14
	GO:0005976	polysaccharide metabolic process	1050	143	75.33	8e-14
	GO:0055085	transmembrane transport	2023	234	145.13	1.2e-13
	GO:0051234	establishment of localization	5203	502	373.27	2.2e-13
	GO:0071555	cell wall organization	1137	150	81.57	2.5e-13
	GO:0045229	external encapsulating structure organization	1256	160	90.11	7.3e-13
	GO:0044264	cellular polysaccharide metabolic process	735	106	52.73	4.5e-12
	GO:0000271	polysaccharide biosynthetic process	551	86	39.53	7.6e-12
	GO:0051179	localization	5684	528	407.78	2.6e-11
	GO:0005975	carbohydrate metabolic process	2353	252	168.81	4.9e-11
	GO:0044262	cellular carbohydrate metabolic process	1020	129	73.18	2.1e-10
	GO:0044036	cell wall macromolecule metabolic process	413	67	29.63	2.9e-10
	GO:0010383	cell wall polysaccharide metabolic process	356	60	25.54	5.4e-10
	GO:0006073	cellular glucan metabolic process	537	79	38.53	9.4e-10
	GO:0044042	glucan metabolic process	537	79	38.53	9.4e-10
	GO:0042546	cell wall biogenesis	522	77	37.45	1.4e-09
	GO:0016051	carbohydrate biosynthetic process	774	102	55.53	1.9e-09
	GO:0006891	intra-Golgi vesicle-mediated transport	66	21	4.73	3.3e-09
	GO:0060918	auxin transport	250	43	17.94	7.9e-08
	GO:0010411	xyloglucan metabolic process	120	27	8.61	8.3e-08
	GO:0071669	plant-type cell wall organization or biogenesis	611	80	43.83	1.4e-07
	GO:0070085	glycosylation	407	59	29.2	2e-07
	GO:0009664	plant-type cell wall organization	352	53	25.25	2.5e-07
	GO:0045489	pectin biosynthetic process	159	31	11.41	3e-07
	GO:0140115	export across plasma membrane	184	34	13.2	3.1e-07
	GO:0006486	protein glycosylation	384	56	27.55	3.4e-07
	GO:0043413	macromolecule glycosylation	384	56	27.55	3.4e-07
	GO:0009914	hormone transport	263	43	18.87	3.4e-07
	GO:0009101	glycoprotein biosynthetic process	390	56	27.98	5.6e-07
	GO:0009926	auxin polar transport	190	34	13.63	6.8e-07
	GO:0009725	response to hormone	3100	291	222.4	7.7e-07
	GO:0030244	cellulose biosynthetic process	192	34	13.77	8.8e-07
	GO:0009100	glycoprotein metabolic process	406	57	29.13	9.3e-07
	GO:0009690	cytokinin metabolic process	90	21	6.46	1.2e-06
	GO:0010410	hemicellulose metabolic process	257	41	18.44	1.2e-06
	GO:0009250	glucan biosynthetic process	324	48	23.24	1.4e-06
	GO:0010817	regulation of hormone levels	565	72	40.53	1.6e-06
	GO:0006811	ion transport	1608	165	115.36	1.9e-06
	GO:0006793	phosphorus metabolic process	3807	344	273.12	2.5e-06
	GO:0016049	cell growth	875	100	62.77	2.7e-06
	GO:0051274	beta-glucan biosynthetic process	212	35	15.21	3.2e-06
	GO:0033692	cellular polysaccharide biosynthetic process	454	60	32.57	3.6e-06
	GO:0006820	anion transport	782	91	56.1	3.6e-06
	GO:0009719	response to endogenous stimulus	3208	295	230.15	3.6e-06
	GO:0042221	response to chemical	5777	495	414.45	5.2e-06
	GO:0030243	cellulose metabolic process	235	37	16.86	5.4e-06
	GO:0019318	hexose metabolic process	245	38	17.58	5.8e-06
	GO:0051273	beta-glucan metabolic process	265	40	19.01	6.6e-06
	GO:0040007	growth	1646	165	118.09	7.2e-06
	GO.ID	Term	Annotated	Significant	Expected	classic
	GO:0006952	defense response	3662	245	134.9	4.6e-21
	GO:0006950	response to stress	8003	414	294.81	2.6e-15
	GO:0044419	biological process involved in interspecies interaction between organisms	2977	192	109.66	8.3e-15
	GO:0009607	response to biotic stimulus	2956	190	108.89	1.6e-14
	GO:0098542	defense response to other organism	2293	153	84.47	5e-13
	GO:0043207	response to external biotic stimulus	2835	179	104.43	5.3e-13
	GO:0051707	response to other organism	2835	179	104.43	5.3e-13
	GO:0009617	response to bacterium	1338	95	49.29	8.5e-10
	GO:0009605	response to external stimulus	3829	211	141.05	1e-09
	GO:0042742	defense response to bacterium	1116	81	41.11	5.9e-09
	GO:0050896	response to stimulus	12397	544	456.67	9.5e-08
	GO:0032787	monocarboxylic acid metabolic process	1289	82	47.48	1.2e-06
	GO:0006022	aminoglycan metabolic process	94	15	3.46	1.7e-06
	GO:0044281	small molecule metabolic process	3892	196	143.37	2.9e-06
	GO:0050832	defense response to fungus	782	55	28.81	4.3e-06
	GO:0009620	response to fungus	946	63	34.85	5.2e-06
	GO:0005975	carbohydrate metabolic process	2353	128	86.68	5.9e-06
	GO:0006820	anion transport	782	54	28.81	8.8e-06
	GO:0002213	defense response to insect	71	12	2.62	1e-05
	GO:0010597	green leaf volatile biosynthetic process	86	13	3.17	1.5e-05
	GO:0006026	aminoglycan catabolic process	64	11	2.36	2e-05
	GO:0006030	chitin metabolic process	64	11	2.36	2e-05
	GO:0006032	chitin catabolic process	64	11	2.36	2e-05
	GO:0046348	amino sugar catabolic process	64	11	2.36	2e-05
	GO:1901072	glucosamine-containing compound catabolic process	64	11	2.36	2e-05
	GO:1901136	carbohydrate derivative catabolic process	143	17	5.27	2.2e-05
	GO:2000068	regulation of defense response to insect	55	10	2.03	2.9e-05
	GO:0019372	lipoxygenase pathway	92	13	3.39	3.2e-05
	GO:1901071	glucosamine-containing compound metabolic process	72	11	2.65	6.2e-05
	GO:2000031	regulation of salicylic acid mediated signaling pathway	98	13	3.61	6.4e-05
	GO:0006631	fatty acid metabolic process	661	45	24.35	6.7e-05
	GO:0042743	hydrogen peroxide metabolic process	364	29	13.41	9.5e-05
	GO:0044403	biological process involved in symbiotic interaction	815	52	30.02	0.0001
	GO:0055085	transmembrane transport	2023	107	74.52	0.00011
	GO:0019752	carboxylic acid metabolic process	2439	125	89.85	0.00011
	GO:0006082	organic acid metabolic process	2626	133	96.73	0.00011
	GO:0043436	oxoacid metabolic process	2607	132	96.03	0.00012
	GO:0006690	icosanoid metabolic process	119	14	4.38	0.00013
	GO:2000022	regulation of jasmonic acid mediated signaling pathway	92	12	3.39	0.00014
	GO:0006081	cellular aldehyde metabolic process	187	18	6.89	0.0002
	GO:0009751	response to salicylic acid	476	34	17.53	0.00021
	GO:0009700	indole phytoalexin biosynthetic process	16	5	0.59	0.00021
	GO:0010120	camalexin biosynthetic process	16	5	0.59	0.00021
	GO:0046217	indole phytoalexin metabolic process	16	5	0.59	0.00021
	GO:0052317	camalexin metabolic process	16	5	0.59	0.00021
	GO:0042221	response to chemical	5777	260	212.81	0.00022
	GO:0080151	positive regulation of salicylic acid mediated signaling pathway	10	4	0.37	0.00032
	GO:0006040	amino sugar metabolic process	101	12	3.72	0.00034
	GO:0006468	protein phosphorylation	2020	104	74.41	0.00036
	GO:1900367	positive regulation of defense response to insect	18	5	0.66	0.00039
	cluster B
	GO.ID	Term	Annotated	Significant	Expected	classic
	GO:0015979	photosynthesis	607	59	23.76	1.7e-10
	GO:0071456	cellular response to hypoxia	292	32	11.43	1.8e-07
	GO:0036294	cellular response to decreased oxygen levels	297	32	11.62	2.6e-07
	GO:0009658	chloroplast organization	453	42	17.73	2.7e-07
	GO:0071453	cellular response to oxygen levels	301	32	11.78	3.6e-07
	GO:0009416	response to light stimulus	1495	97	58.51	8.1e-07
	GO:0009314	response to radiation	1555	100	60.86	8.1e-07
	GO:0006721	terpenoid metabolic process	484	42	18.94	1.5e-06
	GO:0006720	isoprenoid metabolic process	573	47	22.43	1.8e-06
	GO:0006066	alcohol metabolic process	388	36	15.19	1.8e-06
	GO:0001666	response to hypoxia	341	33	13.35	2e-06
	GO:0009657	plastid organization	576	47	22.54	2.1e-06
	GO:0010275	NAD(P)H dehydrogenase complex assembly	24	8	0.94	2.3e-06
	GO:0009628	response to abiotic stimulus	4121	217	161.29	2.5e-06
	GO:1901615	organic hydroxy compound metabolic process	836	61	32.72	2.8e-06
	GO:0036293	response to decreased oxygen levels	348	33	13.62	3e-06
	GO:0009853	photorespiration	106	16	4.15	3.7e-06
	GO:0070482	response to oxygen levels	354	33	13.85	4.4e-06
	GO:0016122	xanthophyll metabolic process	26	8	1.02	4.5e-06
	GO:0009767	photosynthetic electron transport chain	98	15	3.84	6.2e-06
	GO:0009909	regulation of flower development	329	31	12.88	6.8e-06
	GO:0009773	photosynthetic electron transport in photosystem I	29	8	1.13	1.1e-05
	GO:0019684	photosynthesis, light reaction	305	29	11.94	1.1e-05
	GO:1901700	response to oxygen-containing compound	3345	178	130.91	1.3e-05
	GO:1990748	cellular detoxification	51	10	2	2.4e-05
	GO:0050896	response to stimulus	12397	555	485.19	2.6e-05
	GO:0048580	regulation of post-embryonic development	788	55	30.84	2.9e-05
	GO:0009637	response to blue light	141	17	5.52	3.9e-05
	GO:0043269	regulation of ion transport	186	20	7.28	4.5e-05
	GO:0009642	response to light intensity	232	23	9.08	4.6e-05
	GO:0008299	isoprenoid biosynthetic process	523	40	20.47	5e-05
	GO:0016108	tetraterpenoid metabolic process	91	13	3.56	5.4e-05
	GO:0016116	carotenoid metabolic process	91	13	3.56	5.4e-05
	GO:0016114	terpenoid biosynthetic process	440	35	17.22	6.7e-05
	GO:0009644	response to high light intensity	95	13	3.72	8.4e-05
	GO:0097237	cellular response to toxic substance	59	10	2.31	8.9e-05
	GO:0016998	cell wall macromolecule catabolic process	85	12	3.33	0.00012
	GO:0034763	negative regulation of transmembrane transport	21	6	0.82	0.00012
	GO:0034766	negative regulation of ion transmembrane transport	21	6	0.82	0.00012
	GO:0070887	cellular response to chemical stimulus	3324	171	130.09	0.00012
	GO:0043271	negative regulation of ion transport	30	7	1.17	0.00013
	GO:0010258	NADH dehydrogenase complex (plastoquinone) assembly	15	5	0.59	0.0002
	GO:1903792	negative regulation of anion transport	15	5	0.59	0.0002
	GO:1903960	negative regulation of anion transmembrane transport	15	5	0.59	0.0002
	GO:0010224	response to UV-B	177	18	6.93	0.00022
	GO:0048831	regulation of shoot system development	621	43	24.3	0.00025
	GO:0034765	regulation of ion transmembrane transport	134	15	5.24	0.00025
	GO:0034762	regulation of transmembrane transport	149	16	5.83	0.00026
	GO:0042221	response to chemical	5777	274	226.1	0.00026
	GO:0031221	arabinan metabolic process	16	5	0.63	0.00028
	cluster C
	GO.ID	Term	Annotated	Significant	Expected	classic
	GO:0015979	photosynthesis	607	59	13.78	6.5e-21
	GO:0009768	photosynthesis, light harvesting in photosystem I	29	16	0.66	2.2e-19
	GO:0009765	photosynthesis, light harvesting	78	21	1.77	3.7e-17
	GO:0019684	photosynthesis, light reaction	305	34	6.92	2.7e-14
	GO:0009416	response to light stimulus	1495	66	33.93	2.3e-07
	GO:0009314	response to radiation	1555	67	35.29	4.5e-07
	GO:0006091	generation of precursor metabolites and energy	837	43	19	7.3e-07
	GO:0009644	response to high light intensity	95	12	2.16	1.7e-06
	GO:0010196	nonphotochemical quenching	27	6	0.61	2.6e-05
	GO:1990066	energy quenching	27	6	0.61	2.6e-05
	GO:0009767	photosynthetic electron transport chain	98	10	2.22	7.9e-05
	GO:0090304	nucleic acid metabolic process	7909	223	179.51	0.00013
	GO:2001057	reactive nitrogen species metabolic process	106	10	2.41	0.00015
	GO:0006809	nitric oxide biosynthetic process	14	4	0.32	0.00022
	GO:0046209	nitric oxide metabolic process	14	4	0.32	0.00022
	GO:0009628	response to abiotic stimulus	4121	126	93.54	0.00029
	GO:0009642	response to light intensity	232	15	5.27	0.0003
	GO:0009645	response to low light intensity stimulus	16	4	0.36	0.00039
	GO:0044237	cellular metabolic process	20365	506	462.23	0.00039
	GO:0046483	heterocycle metabolic process	9622	259	218.39	0.00063
	GO:0009987	cellular process	27798	661	630.94	0.00065
	GO:0051259	protein complex oligomerization	155	11	3.52	0.00086
	GO:0006725	cellular aromatic compound metabolic process	9967	266	226.22	0.00088
	GO:0065003	protein-containing complex assembly	1313	48	29.8	0.0009
	GO:0006139	nucleobase-containing compound metabolic process	8838	239	200.6	0.0009
	GO:0006383	transcription by RNA polymerase III	50	6	1.13	0.00091
	GO:0072593	reactive oxygen species metabolic process	496	23	11.26	0.00111
	GO:0006177	GMP biosynthetic process	10	3	0.23	0.00124
	GO:0031116	positive regulation of microtubule polymerization	10	3	0.23	0.00124
	GO:1901259	chloroplast rRNA processing	37	5	0.84	0.00142
	GO:0016070	RNA metabolic process	6396	178	145.17	0.00153
	GO:0046037	GMP metabolic process	11	3	0.25	0.00168
	GO:0051291	protein heterooligomerization	11	3	0.25	0.00168
	GO:0009561	megagametogenesis	196	12	4.45	0.00184
	GO:1901360	organic cyclic compound metabolic process	10348	272	234.87	0.0019
	GO:0071071	regulation of phospholipid biosynthetic process	12	3	0.27	0.0022
	GO:0045931	positive regulation of mitotic cell cycle	60	6	1.36	0.00237
	GO:0043933	protein-containing complex organization	1495	51	33.93	0.0027
	GO:0070206	protein trimerization	13	3	0.3	0.00281
	GO:0000972	transcription-dependent tethering of RNA polymerase II gene DNA at nuclear periphery	27	4	0.61	0.00305
	GO:0010167	response to nitrate	107	8	2.43	0.00308
	GO:0006979	response to oxidative stress	870	33	19.75	0.00313
	GO:0031112	positive regulation of microtubule polymerization or depolymerization	14	3	0.32	0.00352
	GO:0031425	chloroplast RNA processing	65	6	1.48	0.00356
	GO:0010197	polar nucleus fusion	111	8	2.52	0.00386
	GO:0009773	photosynthetic electron transport in photosystem I	29	4	0.66	0.00398
	GO:0000741	karyogamy	112	8	2.54	0.00408
	GO:0006260	DNA replication	551	23	12.51	0.00413
	GO:0007131	reciprocal meiotic recombination	113	8	2.56	0.0043
	GO:0140527	reciprocal homologous recombination	113	8	2.56	0.0043

## Sheet: TableS5
Supplementary Table 5. Biological process Gene Ontology terms identified in roots and enriched in each cluster shown in Figure 7B.
	GO.ID	Term	Annotated	Significant	Expected	Classic
	GO:0010016	shoot system morphogenesis	381	16	4.04	3.8e-06
	GO:0010817	regulation of hormone levels	565	19	6	1.2e-05
	GO:0071483	cellular response to blue light	29	5	0.31	1.3e-05
	GO:0006721	terpenoid metabolic process	484	17	5.14	2e-05
	GO:0010222	stem vascular tissue pattern formation	17	4	0.18	2.7e-05
	GO:0009416	response to light stimulus	1495	34	15.87	2.8e-05
	GO:0009314	response to radiation	1555	34	16.5	6e-05
	GO:0009644	response to high light intensity	95	7	1.01	7.1e-05
	GO:0009825	multidimensional cell growth	98	7	1.04	8.6e-05
	GO:0044255	cellular lipid metabolic process	1869	38	19.83	0.0001
	GO:0006629	lipid metabolic process	2583	48	27.41	0.00011
	GO:0042545	cell wall modification	268	11	2.84	0.00015
	GO:0006880	intracellular sequestering of iron ion	26	4	0.28	0.00015
	GO:0097577	sequestering of iron ion	26	4	0.28	0.00015
	GO:0006720	isoprenoid metabolic process	573	17	6.08	0.00016
	GO:0009965	leaf morphogenesis	228	10	2.42	0.00018
	GO:0006979	response to oxidative stress	870	22	9.23	0.00018
	GO:1901600	strigolactone metabolic process	11	3	0.12	0.00018
	GO:1901601	strigolactone biosynthetic process	11	3	0.12	0.00018
	GO:0009765	photosynthesis, light harvesting	78	6	0.83	0.00018
	GO:0030026	cellular manganese ion homeostasis	28	4	0.3	0.00021
	GO:0042744	hydrogen peroxide catabolic process	280	11	2.97	0.00022
	GO:0042547	cell wall modification involved in multidimensional cell growth	29	4	0.31	0.00024
	GO:0051238	sequestering of metal ion	30	4	0.32	0.00027
	GO:0016114	terpenoid biosynthetic process	440	14	4.67	0.00029
	GO:0010597	green leaf volatile biosynthetic process	86	6	0.91	0.00032
	GO:0055071	manganese ion homeostasis	32	4	0.34	0.00035
	GO:1901336	lactone biosynthetic process	59	5	0.63	0.00041
	GO:0019372	lipoxygenase pathway	92	6	0.98	0.00045
	GO:0042445	hormone metabolic process	310	11	3.29	0.00053
	GO:0071555	cell wall organization	1137	25	12.07	0.00054
	GO:0010114	response to red light	95	6	1.01	0.00054
	GO:0010223	secondary shoot formation	63	5	0.67	0.00056
	GO:0010346	shoot axis formation	63	5	0.67	0.00056
	GO:0042743	hydrogen peroxide metabolic process	364	12	3.86	0.00057
	GO:0042214	terpene metabolic process	64	5	0.68	0.0006
	GO:0009645	response to low light intensity stimulus	16	3	0.17	0.0006
	GO:0016121	carotene catabolic process	16	3	0.17	0.0006
	GO:0046247	terpene catabolic process	16	3	0.17	0.0006
	GO:0010224	response to UV-B	177	8	1.88	0.00064
	GO:0008610	lipid biosynthetic process	1574	31	16.7	0.00076
	GO:0009411	response to UV	275	10	2.92	0.00077
	GO:1901334	lactone metabolic process	68	5	0.72	0.00079
	GO:0120253	hydrocarbon catabolic process	18	3	0.19	0.00086
	GO:0001763	morphogenesis of a branching structure	70	5	0.74	0.0009
	GO:0045229	external encapsulating structure organization	1256	26	13.33	0.001
	GO:0071484	cellular response to light intensity	19	3	0.2	0.00101
	GO:0034754	cellular hormone metabolic process	147	7	1.56	0.00102
	GO:0008300	isoprenoid catabolic process	43	4	0.46	0.00111
	GO:0009831	plant-type cell wall modification involved in multidimensional cell growth	20	3	0.21	0.00118
	cluster D
	GO.ID	Term	Annotated	Significant	Expected	classic
	GO:0042221	response to chemical	5777	321	199.7	9.1e-20
	GO:0009611	response to wounding	405	55	14	4.9e-18
	GO:0010035	response to inorganic substance	1409	114	48.71	3e-17
	GO:0009725	response to hormone	3100	193	107.16	3.6e-16
	GO:0009719	response to endogenous stimulus	3208	197	110.89	6.7e-16
	GO:0009737	response to abscisic acid	1087	91	37.57	8e-15
	GO:0097305	response to alcohol	1110	92	38.37	1e-14
	GO:0009414	response to water deprivation	731	69	25.27	6e-14
	GO:0009415	response to water	755	69	26.1	2.8e-13
	GO:1901700	response to oxygen-containing compound	3345	194	115.63	2.9e-13
	GO:0006970	response to osmotic stress	1217	93	42.07	8.4e-13
	GO:0050896	response to stimulus	12397	542	428.53	1.6e-12
	GO:0033993	response to lipid	1850	122	63.95	5.3e-12
	GO:0001101	response to acid chemical	1981	128	68.48	6e-12
	GO:0010033	response to organic substance	4213	225	145.63	9.9e-12
	GO:0032870	cellular response to hormone stimulus	2107	133	72.83	1.1e-11
	GO:0071495	cellular response to endogenous stimulus	2216	137	76.6	2.2e-11
	GO:0009755	hormone-mediated signaling pathway	2013	127	69.58	3.5e-11
	GO:0070887	cellular response to chemical stimulus	3324	181	114.9	3.8e-10
	GO:0009628	response to abiotic stimulus	4121	213	142.45	7.6e-10
	GO:0009651	response to salt stress	1042	74	36.02	4.9e-09
	GO:0071310	cellular response to organic substance	2665	148	92.12	5.7e-09
	GO:0071215	cellular response to abscisic acid stimulus	642	52	22.19	1.6e-08
	GO:0097306	cellular response to alcohol	642	52	22.19	1.6e-08
	GO:0009738	abscisic acid-activated signaling pathway	595	49	20.57	2.4e-08
	GO:0009723	response to ethylene	482	42	16.66	5.1e-08
	GO:0071396	cellular response to lipid	1167	77	40.34	5.4e-08
	GO:0000160	phosphorelay signal transduction system	398	37	13.76	6.2e-08
	GO:0006950	response to stress	8003	353	276.64	9.4e-08
	GO:2000022	regulation of jasmonic acid mediated signaling pathway	92	16	3.18	1e-07
	GO:0034754	cellular hormone metabolic process	147	20	5.08	1.8e-07
	GO:0009308	amine metabolic process	266	28	9.19	2e-07
	GO:0009873	ethylene-activated signaling pathway	315	31	10.89	2.1e-07
	GO:0006820	anion transport	782	56	27.03	2.8e-07
	GO:0009687	abscisic acid metabolic process	76	14	2.63	3e-07
	GO:0043288	apocarotenoid metabolic process	76	14	2.63	3e-07
	GO:0071369	cellular response to ethylene stimulus	322	31	11.13	3.3e-07
	GO:0009835	fruit ripening	77	14	2.66	3.5e-07
	GO:1902644	tertiary alcohol metabolic process	77	14	2.66	3.5e-07
	GO:1901701	cellular response to oxygen-containing compound	1606	94	55.52	4.7e-07
	GO:0009753	response to jasmonic acid	415	36	14.35	5e-07
	GO:0070542	response to fatty acid	417	36	14.41	5.7e-07
	GO:0015698	inorganic anion transport	265	27	9.16	6.2e-07
	GO:0009605	response to external stimulus	3829	186	132.36	9e-07
	GO:0042445	hormone metabolic process	310	29	10.72	1.4e-06
	GO:0009607	response to biotic stimulus	2956	149	102.18	1.8e-06
	GO:0006952	defense response	3662	177	126.59	2.4e-06
	GO:0009690	cytokinin metabolic process	90	14	3.11	2.5e-06
	GO:0009620	response to fungus	946	61	32.7	2.8e-06
	GO:0006714	sesquiterpenoid metabolic process	93	14	3.21	3.7e-06
	cluster E
	GO.ID	Term	Annotated	Significant	Expected	classic
	GO:0042221	response to chemical	5777	135	80.09	1.4e-10
	GO:0036294	cellular response to decreased oxygen levels	297	22	4.12	2.4e-10
	GO:0071453	cellular response to oxygen levels	301	22	4.17	3.1e-10
	GO:0050896	response to stimulus	12397	236	171.87	4.9e-10
	GO:0071456	cellular response to hypoxia	292	21	4.05	1.1e-09
	GO:0036293	response to decreased oxygen levels	348	22	4.82	4.7e-09
	GO:0070482	response to oxygen levels	354	22	4.91	6.4e-09
	GO:0001666	response to hypoxia	341	21	4.73	1.7e-08
	GO:0006950	response to stress	8003	163	110.95	2.6e-08
	GO:0070887	cellular response to chemical stimulus	3324	84	46.08	4.3e-08
	GO:0009628	response to abiotic stimulus	4121	95	57.13	3.6e-07
	GO:0010035	response to inorganic substance	1409	43	19.53	1.3e-06
	GO:0009765	photosynthesis, light harvesting	78	9	1.08	1.4e-06
	GO:0015979	photosynthesis	607	25	8.42	1.6e-06
	GO:0010030	positive regulation of seed germination	52	7	0.72	7.3e-06
	GO:0000160	phosphorelay signal transduction system	398	18	5.52	1.4e-05
	GO:0009651	response to salt stress	1042	32	14.45	2.8e-05
	GO:0006026	aminoglycan catabolic process	64	7	0.89	3e-05
	GO:0006030	chitin metabolic process	64	7	0.89	3e-05
	GO:0006032	chitin catabolic process	64	7	0.89	3e-05
	GO:0046348	amino sugar catabolic process	64	7	0.89	3e-05
	GO:1901072	glucosamine-containing compound catabolic process	64	7	0.89	3e-05
	GO:1901700	response to oxygen-containing compound	3345	74	46.37	3.7e-05
	GO:0009873	ethylene-activated signaling pathway	315	15	4.37	4e-05
	GO:0010200	response to chitin	46	6	0.64	4e-05
	GO:0006970	response to osmotic stress	1217	35	16.87	4.5e-05
	GO:0009768	photosynthesis, light harvesting in photosystem I	29	5	0.4	4.5e-05
	GO:0006022	aminoglycan metabolic process	94	8	1.3	5e-05
	GO:0071369	cellular response to ethylene stimulus	322	15	4.46	5.1e-05
	GO:0031221	arabinan metabolic process	16	4	0.22	5.8e-05
	GO:0031222	arabinan catabolic process	16	4	0.22	5.8e-05
	GO:0042542	response to hydrogen peroxide	153	10	2.12	5.8e-05
	GO:1901071	glucosamine-containing compound metabolic process	72	7	1	6.4e-05
	GO:0010106	cellular response to iron ion starvation	17	4	0.24	7.5e-05
	GO:0006040	amino sugar metabolic process	101	8	1.4	8.4e-05
	GO:0009642	response to light intensity	232	12	3.22	0.00011
	GO:0000973	post-transcriptional tethering of RNA polymerase II gene DNA at nuclear periphery	19	4	0.26	0.00012
	GO:0000041	transition metal ion transport	136	9	1.89	0.00012
	GO:0015977	carbon fixation	57	6	0.79	0.00014
	GO:0010033	response to organic substance	4213	86	58.41	0.00014
	GO:0009723	response to ethylene	482	18	6.68	0.00016
	GO:0044419	biological process involved in interspecies interaction between organisms	2977	65	41.27	0.00017
	GO:0010104	regulation of ethylene-activated signaling pathway	39	5	0.54	0.0002
	GO:0070297	regulation of phosphorelay signal transduction system	39	5	0.54	0.0002
	GO:0006952	defense response	3662	76	50.77	0.00022
	GO:0000272	polysaccharide catabolic process	370	15	5.13	0.00023
	GO:0015743	malate transport	41	5	0.57	0.00025
	GO:0051259	protein complex oligomerization	155	9	2.15	0.00033
	GO:0000302	response to reactive oxygen species	344	14	4.77	0.00036
	GO:0006835	dicarboxylic acid transport	68	6	0.94	0.00036
	cluster F
	GO.ID	Term	Annotated	Significant	Expected	classic
	GO:0006950	response to stress	8003	166	93.03	1.4e-16
	GO:0006952	defense response	3662	99	42.57	4.8e-16
	GO:0050896	response to stimulus	12397	218	144.11	8.7e-15
	GO:0009607	response to biotic stimulus	2956	68	34.36	4e-08
	GO:0070887	cellular response to chemical stimulus	3324	70	38.64	7e-07
	GO:0042221	response to chemical	5777	105	67.16	9e-07
	GO:0072384	organelle transport along microtubule	11	4	0.13	5.6e-06
	GO:0010033	response to organic substance	4213	80	48.97	5.6e-06
	GO:0098542	defense response to other organism	2293	51	26.66	6.6e-06
	GO:0007422	peripheral nervous system development	12	4	0.14	8.3e-06
	GO:0060632	regulation of microtubule-based movement	12	4	0.14	8.3e-06
	GO:1990823	response to leukemia inhibitory factor	13	4	0.15	1.2e-05
	GO:1990830	cellular response to leukemia inhibitory factor	13	4	0.15	1.2e-05
	GO:0043207	response to external biotic stimulus	2835	58	32.96	1.8e-05
	GO:0051707	response to other organism	2835	58	32.96	1.8e-05
	GO:0042744	hydrogen peroxide catabolic process	280	13	3.25	2.8e-05
	GO:0044419	biological process involved in interspecies interaction between organisms	2977	59	34.61	3.7e-05
	GO:0071456	cellular response to hypoxia	292	13	3.39	4.3e-05
	GO:0010970	transport along microtubule	18	4	0.21	4.8e-05
	GO:0036294	cellular response to decreased oxygen levels	297	13	3.45	5.1e-05
	GO:0071453	cellular response to oxygen levels	301	13	3.5	5.9e-05
	GO:0009605	response to external stimulus	3829	70	44.51	8.2e-05
	GO:0009611	response to wounding	405	15	4.71	9.2e-05
	GO:0042743	hydrogen peroxide metabolic process	364	14	4.23	0.00011
	GO:0071345	cellular response to cytokine stimulus	43	5	0.5	0.00014
	GO:0034097	response to cytokine	46	5	0.53	0.00019
	GO:0001666	response to hypoxia	341	13	3.96	0.0002
	GO:0036293	response to decreased oxygen levels	348	13	4.05	0.00025
	GO:0072593	reactive oxygen species metabolic process	496	16	5.77	0.00026
	GO:0070482	response to oxygen levels	354	13	4.12	0.00029
	GO:0099111	microtubule-based transport	28	4	0.33	0.0003
	GO:0042742	defense response to bacterium	1116	27	12.97	0.00031
	GO:0002229	defense response to oomycetes	183	9	2.13	0.00031
	GO:0009755	hormone-mediated signaling pathway	2013	41	23.4	0.00037
	GO:0014070	response to organic cyclic compound	790	21	9.18	0.00043
	GO:0009733	response to auxin	907	23	10.54	0.00045
	GO:0009719	response to endogenous stimulus	3208	58	37.29	0.00049
	GO:0009617	response to bacterium	1338	30	15.55	0.00051
	GO:0009751	response to salicylic acid	476	15	5.53	0.00052
	GO:0009267	cellular response to starvation	283	11	3.29	0.00052
	GO:0071310	cellular response to organic substance	2665	50	30.98	0.00055
	GO:0006979	response to oxidative stress	870	22	10.11	0.00062
	GO:0009725	response to hormone	3100	56	36.04	0.00063
	GO:0008585	female gonad development	15	3	0.17	0.00064
	GO:0046545	development of primary female sexual characteristics	15	3	0.17	0.00064
	GO:0098657	import into cell	126	7	1.46	0.0007
	GO:0071495	cellular response to endogenous stimulus	2216	43	25.76	0.00071
	GO:0032870	cellular response to hormone stimulus	2107	41	24.49	0.00089
	GO:0006820	anion transport	782	20	9.09	0.00094
	GO:0002239	response to oomycetes	215	9	2.5	0.00099
	GO.ID	Term	Annotated	Significant	Expected	classic
	GO:0006950	response to stress	8003	166	93.03	1.4e-16
	GO:0006952	defense response	3662	99	42.57	4.8e-16
	GO:0050896	response to stimulus	12397	218	144.11	8.7e-15
	GO:0009607	response to biotic stimulus	2956	68	34.36	4e-08
	GO:0070887	cellular response to chemical stimulus	3324	70	38.64	7e-07
	GO:0042221	response to chemical	5777	105	67.16	9e-07
	GO:0072384	organelle transport along microtubule	11	4	0.13	5.6e-06
	GO:0010033	response to organic substance	4213	80	48.97	5.6e-06
	GO:0098542	defense response to other organism	2293	51	26.66	6.6e-06
	GO:0007422	peripheral nervous system development	12	4	0.14	8.3e-06
	GO:0060632	regulation of microtubule-based movement	12	4	0.14	8.3e-06
	GO:1990823	response to leukemia inhibitory factor	13	4	0.15	1.2e-05
	GO:1990830	cellular response to leukemia inhibitory factor	13	4	0.15	1.2e-05
	GO:0043207	response to external biotic stimulus	2835	58	32.96	1.8e-05
	GO:0051707	response to other organism	2835	58	32.96	1.8e-05
	GO:0042744	hydrogen peroxide catabolic process	280	13	3.25	2.8e-05
	GO:0044419	biological process involved in interspecies interaction between organisms	2977	59	34.61	3.7e-05
	GO:0071456	cellular response to hypoxia	292	13	3.39	4.3e-05
	GO:0010970	transport along microtubule	18	4	0.21	4.8e-05
	GO:0036294	cellular response to decreased oxygen levels	297	13	3.45	5.1e-05
	GO:0071453	cellular response to oxygen levels	301	13	3.5	5.9e-05
	GO:0009605	response to external stimulus	3829	70	44.51	8.2e-05
	GO:0009611	response to wounding	405	15	4.71	9.2e-05
	GO:0042743	hydrogen peroxide metabolic process	364	14	4.23	0.00011
	GO:0071345	cellular response to cytokine stimulus	43	5	0.5	0.00014
	GO:0034097	response to cytokine	46	5	0.53	0.00019
	GO:0001666	response to hypoxia	341	13	3.96	0.0002
	GO:0036293	response to decreased oxygen levels	348	13	4.05	0.00025
	GO:0072593	reactive oxygen species metabolic process	496	16	5.77	0.00026
	GO:0070482	response to oxygen levels	354	13	4.12	0.00029
	GO:0099111	microtubule-based transport	28	4	0.33	0.0003
	GO:0042742	defense response to bacterium	1116	27	12.97	0.00031
	GO:0002229	defense response to oomycetes	183	9	2.13	0.00031
	GO:0009755	hormone-mediated signaling pathway	2013	41	23.4	0.00037
	GO:0014070	response to organic cyclic compound	790	21	9.18	0.00043
	GO:0009733	response to auxin	907	23	10.54	0.00045
	GO:0009719	response to endogenous stimulus	3208	58	37.29	0.00049
	GO:0009617	response to bacterium	1338	30	15.55	0.00051
	GO:0009751	response to salicylic acid	476	15	5.53	0.00052
	GO:0009267	cellular response to starvation	283	11	3.29	0.00052
	GO:0071310	cellular response to organic substance	2665	50	30.98	0.00055
	GO:0006979	response to oxidative stress	870	22	10.11	0.00062
	GO:0009725	response to hormone	3100	56	36.04	0.00063
	GO:0008585	female gonad development	15	3	0.17	0.00064
	GO:0046545	development of primary female sexual characteristics	15	3	0.17	0.00064
	GO:0098657	import into cell	126	7	1.46	0.0007
	GO:0071495	cellular response to endogenous stimulus	2216	43	25.76	0.00071
	GO:0032870	cellular response to hormone stimulus	2107	41	24.49	0.00089
	GO:0006820	anion transport	782	20	9.09	0.00094
	GO:0002239	response to oomycetes	215	9	2.5	0.00099
